# Supplementary material for: Usefulness of Generative Artificial Intelligence (AI) Tools in Pediatric Dentistry
Source: Diagnostics (Basel). 2024 Dec 14;14(24):2818. doi: 10.3390/diagnostics14242818 (PMC11674453; doi:10.3390/diagnostics14242818)
Supplement: Supplementary file 1 [file diagnostics-14-02818-s001.zip]

Archive with 1 entries (1 files):
- diagnostics-3263625-supplementary.pptx
